# Supplementary material for: Interaction strengths in balanced carbon cycles and the absence of a relation between ecosystem complexity and stability
Source: Ecol Lett. 2014 Mar 17;17(6):651–61. doi: 10.1111/ele.12266 (PMC4285907; doi:10.1111/ele.12266)
Supplement: Supplementary file 1 — Supplementary [file ele0017-0651-SD1.txt]

Supporting Information
Interaction strengths in balanced carbon cycles and the
absence of a relation between ecosystem complexity and
stability
Anje-Margriet Neutel & Michael A.S. Thorne
This PDF  le includes:
Methods
Tables S1 to S3
Figures S1 to S5
ReferencesNeutel & Thorne 2
Methods
Study sites
The two Antarctic ecosystems consist of a relatively dry moss turf community (dry Antarctic tundra)
dominated by Polytrichum alpestre and Chorisodontium aciphyllum, and a wet moss carpet
community (wet Antarctic tundra) dominated by Calliergon sarmentosum and Cephaloziella varians
with patches of Drepanocladus uncinatus and Calliergidium austro-stramineum (Tilbrook 1973). The
trophic structure of these Antarctic tundra communities is relatively simple: there are no vascular
plants, annelids, molluscs, winged insects, or terrestrial vertebrates, and the trophic groups tend
towards single-species dominance (Table S1). The terrestrial vertebrates that occasionally visit the
sites (seabirds, penguins and seals) all depend on the sea for their food. Even though they may have
an e ect on the communities in adding nutrients, they themselves are not a ected by the
communities. Therefore, there is no feedback and they can be considered to be not part of the
system, an environmental factor.
Material- ux rates
Respiration rates were measured independently for each trophic group with various methods, from
 eld data from the two sites. Care was taken to translate actual rates to annual rates using site
speci c information on temperature and active periods. Measurements of the respiration rates of the
nematodes (Maslen 1981), mites (Goddard 1977a,1977b,1977c), collembola (Tillbrook 1977),
tardigrades (Jennings 1976), rotifers (Jennings 1975,1976), protozoa (Smith 1973a,1973b) and
micro- ora (Wyn-Williams, 1979), spanning roughly a decade of disparate studies on the ecology of
the Antarctic dry and wet sites, were assembled and in some of the cases re ned by Davis (1981).
See Davis (1981) for more detail.
In the calculation of feeding rates (Table S1) from the respiration rates, generalised values for
assimilation e ciencies, eaj , and production e ciencies, e
p
j , were used (Heal & MacLean 1975, Hunt
et al. 1987). The values of the e ciencies are eaj = 0:8 and e
p
j = 0:3 for the three carnivorousNeutel & Thorne 3
top-predators (predatory mites, carnivorous mites and carnivorous tardigrades), eaj = 1 and e
p
j = 0:4
for the detritivorous-microbivorous protozoa, bacteria and fungi, and eaj = 0:3 and e
p
j = 0:4 for the
other consumers.
The feeding rate of each consumer which fed on several prey groups was then partitioned to obtain
the feeding rates on each food source of that consumer (Table S2). The proportion of each food
source in a consumer0s diet was derived from gut-content and fecal-pellet analysis in the collembola,
from examination of the feeding apparatus in the nematodes and tardigrades and from the literature
in the rotifers and protozoa (see Davis 1981). Speci c assumptions were made and tested for their
e ect on system stability in cases where the proportions could not be determined from the data
provided by Davis (see below).
Speci c assumptions on material- ux rates
A total feeding rate of the three rotifer populations was obtained from observation (Davis 1981). We
partitioned this rate between the rotifer groups according to their proportion in total rotifer biomass.
Randomising this partitioning did a ect feasibility (that is, it could lead to population growth rates
not compensating for loss rates), but when rates were feasible, ecosystem stability was not a ected.
Total biomass and total feeding rate of the three primary consumer tardigrade populations were
obtained from observation (Davis 1981). We partitioned biomass and feeding rate equally between
the tardigrade groups. Biomass assumptions had no e ect on either feasibility or stability (Fig. S3).
Randomising the partitioning of feeding rates did a ect feasibility, but if feasible, stability was not
a ected.
Total microbial biomass and feeding rate based on aerobic activity were provided by Davis (1981).
The ratio of fungal to bacterial biomass (1/10) was obtained from Bokhorst (2007). We partitioned
the aerobic feeding accordingly in proportion to the biomass. Since the Antarctic wet tundra was
extensively anaerobic, we added a value to the bacterial feeding rate in this ecosystem, to make
bacterial feeding rates feasible. Variation of the fungal biomass (with the fungal/bacterial ratio lying
between 1/50-1/5) and its corresponding feeding rate did not a ect feasibility or stability.Neutel & Thorne 4
The basal trophic groups do not feed on other trophic groups. Therefore no feeding rates are given
for the primary producers in Table S1. However, the production rates of these groups are relevant for
calculating the community matrices since they determine the natural mortality (see Methods in main
text). On the Antarctic dry and wet tundra, the production of mosses, lichens and liverworts was 409
(321-497) g DM m2 y 1 and 392 (226-548) g DM m2 y1 respectively. Algal production was not
based on directly measured rates (Davis 1981). Davis provides values of 13.4 g DM m 2 y1 for the
dry tundra and 16.8 g DM m2 y1 for the wet tundra. For the Antarctic wet tundra we assumed a
value for algal production to compensate for loss through herbivory since the value assumed by Davis
resulted in unfeasiblity of algal production. Varying the values for algal production in either of the
Antarctic tundra systems, provided the rates resulted in feasible systems, did not a ect stability.
In the case of omnivorous nematodes, diet proportions were obtained from feeding preferences of
that group observed by Hunt et al. (1987). In the other cases where proportions were not provided
by the data, feeding was assumed to be proportional to the biomass of the food source, that is, it was
assumed to be determined by prey availability (Hunt et al. 1987). We tested the sensitivity of our
assumptions on diet preferences not provided by Davis (1981) for their e ect on ecosystem stability.
None of these assumptions a ected stability (provided the resulting rates were feasible) apart from
the assumptions on the proportions of di erent animal prey in the diets of carnivorous nematodes
and omnivorous nematodes. In both cases, randomising prey preferences increased stability, in the
same way for the Antarctic dry and wet tundra. The relative di erence between the dry and wet
tundra did not depend on the assumptions on diet speci cations in both systems.
Determination of material- ux rates for the inferred- ux community matrices
To assess the e ect of our direct method of obtaining interaction strengths with the previously used
indirect method, we inferred material  uxes from the steady-state assumption, using the observed
biomass values, diet specifations and the generalised values for assimilation and production
e ciencies from Davis (1981) and natural (non-predatory) turnover rates from the literature (Hunt
et al. 1987). It must be noted that these values were based on observations in temperate climates,Neutel & Thorne 5
but a correction of rates for temperature a ecting all organisms in the same way would mean a linear
transformation of all the rates and would not have any e ect on the stability properties of the
matrices. (In the case of tardigrades and rotifers, where these non-predatory turnover rates were not
provided by Hunt et al. (1987), we assumed a value of 2y 1, comparable to the rates of the other
primary consumers and carnivores. These values did not a ect the stability results).
The community matrices of the soil food webs were obtained following the same procedure of
derivation, using published values of observed biomass, diet speci cations and physiological
parameters (Hendrix et al. 1987; Hunt et al. 1987; Andren et al. 1990; de Ruiter et al. 1993; de
Ruiter et al. 1995; Neutel et al. 2007), and natural turnover rates from the literature (Hunt et al.
1987).
Rationale of assumptions on interaction strengths and stability
Linear functional responses
We used Lotka-Volterra type growth equations assuming linear functional responses of the
populations. The same analysis could be performed for interactions that incorporate more complex
functional responses (see also Supplementary Material in Neutel et al. 2002), but we followed this
common practice because of a lack of empirical information on such detail.
Relation between  d with zero self-damping and the self-damping needed for stability
We measured  d in the absence of self-damping of the populations and found that it approximated
the value of this self-damping at the point where the system was just stable. The equivalence of
these two properties relates to a corollary of the Gerschgorin circle theorem (Gerschgorin 1931). All
the eigenvalues lie in the complex plane bounded by circles whose origins consist of the diagonal
elements of the matrix, aii, which for real matrices consist of points along the real axis. An
eigenvalue  i can be linearly transformed by the amount that must be subtracted from aii to allow  i
to be 0 (by  j i  aiij). Therefore, the largest eigenvalue,  d, in a zero-diagonal matrix measures theNeutel & Thorne 6
level of self-damping needed for stability. In our matrices, with one non-zero diagonal element, that
of detritus, this match between  d and the intra-specic competition is not trivial.
Two necessary conditions for stability
There are two necessary conditions for stability in systems (Levins 1974). The  rst condition for
stability states that in a system of n variables the total feedback Fk < 0 for all k  n, where Fk is the
total feedback at the kth level of the system, with level referring to the number of elements in a
feedback loop, or a combination of feedback loops. In other words, at each level k, negative feedback
must outweigh positive feedback. The second condition states that negative feedback of higher levels
must not exceed that of lower levels. This condition refers to oscillatory instability caused by long
time lags. Such strong negative feedbacks can cause overcorrection and, in this way, lead to
instability. In our analysis we focussed only on the  rst necessary condition, because the analysis of
our observed systems revealed that instability in our systems was caused by positive feedback, not by
excessive negative feedback. If self-damping was strong enough to balance out the net positive
feedback, the systems were stable. Thus, we found that for our observed systems, the prevalence of
negative feedback was enough to guarantee stability.
Derivation of key units of feedback in terms of material  ux rates
The units of feedback that were found to play a key role in system vulnerability were the 3-link
feedbacks relative to the sum of their corresponding 2-link feedbacks in omnivorous structures:
3
r
j ij jk ki+ik kj jij
j ij ji+jk kj+ki ikj
, where i is the bottom prey, j is the intermediate predator, and k is the omnivore
(Fig. S6). These feedbacks can be expressed in terms of material  ow parameters, where all the
material  ow parameters are de ned positive:
3
r
j ij jk ki+ ik kj jij
j ij ji+ ik ki+ jk kj j
=
3
r
QijQjkQkiek(1 ej)
Q2ijejMk+Q
2
ikekMj+Q
2
jkekMi
=Neutel & Thorne 7
3
s
1ej
QijejMk
QikQjkek
+
QikMj
QijQjk
+
QjkMi
QijQik
A simpler formalisation of this expression is then given by switching numerator and denominator, to
give expression (1) in the main text:
0
@
Qij
QikQjk
ej
ek
Mk+
Qik
QijQjk
Mj+
Qjk
QijQik
Mi
1ej
1
A
 13
.
The MQ ratios, together with the negative power  
1
3 show that higher consumption mortality (Q)
relative to non-consumption mortality (M ), and in particular, the predation pressure of the omnivore
on its prey populations (QikMi and
Qjk
Mj
) increases the magnitude of the expression, and thus increases
the strength of destabilising feedback.Trophic group Antarctic dry tundra Antarctic wet tundra
Biomass (Bj) Feeding rate (Qj) Biomass (Bj) Feeding rate (Qj)
(mgDMm2) (mgDMm2y 1) (mgDMm2) (mgDMm2y 1)
1.Predatory mites 5.9 (4.7-7.1) 50.2 (26.1-74.3)
2.Carnivorous nematodes 0.2 (0-1.7) 0.7 (0-6.1) 3.8 (0-12.1) 16.6 (0-53)
3.Carnivorous tadigrades 9.2 (0-20.8) 27.9 (0-69.1) 77.2 (0.2-152) 155.9 (0-349)
4.Omnivorous nematodes 13.1 (5.4-21.0) 232.2 (88.3-376.1) 41.3 (0-102.5) 677.2 (0-1686)
5.Fungivorous nematodes 2 (0.6-3.5) 186.1 (7.2-365) 1.7 (0-4.8) 201.1 (0-589)
6.Bacterivorous nematodes 15 (3.9-26.3) 775.6 (81-1470) 13.8 (0.9-26.8) 721.7 (0-1486)
7.Omnivorous collembola 224.9 (96.7-353.1) 6622 (5261-8011) 55.5 (0-153.7) 1033.33 (767-1300)
8.Omnivorous rotifers 5.3 (0-11.9) 197 (0-787) 0.3 (0-0.7) 6.5 (0-26)
9.Omnivorous tardigrades 12.6 (0-85.7) 409.8 (0-2813) 28.7 (0-166.7) 829.3 (0-4846)
10.Herbivorous-Microbivorous mites 1.7 (0.7-2.7) 275 (101.7-448)
11.Herbivorous-Microbivorous mites 1 (0-4.5) 158.3 (0-718.9)
12.Herbivorous-Microbivorous protozoa 1240 (830-1700) 182222 (556-432778) 1660 (1160-2230) 291666.7 (2778-681111)
13.Detritivorous-Microbivorous protozoa 1.5 (0.8-2.5) 16000 (167-37833)
14.Herbivorous mites 3.5 (0-8.2) 54.4 (0-127.8)
15.Herbivorous tardigrades 12.6 (0-85.7) 409.8 (0-2813) 28.7 (0-166.7) 829.26 (0-4846)
16.Detritivorous tardigrades 12.6 (0-128.7) 409.8 (0-2813) 28.7 (0-166.7) 829.26 (0-4846)
17.Detritivorous rotifers 6.9 (0-24.5) 256 (0-1024) 24.5 (0-89.4) 530.8 (0-2297)
18.Detritivorous rotifers 13.1 (0-29.5) 486 (0-1945) 9.1 (0-22.2) 197.15 (0-789)
19.Bacteria 50.8 (12.7-152.3) 537300 (273000-729000) 4.42 (1.08-13.23) 695691.05 (340251-990372)
20.Fungi 5.6 (1.4-16.9) 59700 (30333-81000) 0.49 (0.12-1.47) 38200 (18667-54333)
21.Mosses, Lichens and Liverworts 604000 (321912-1071934) 180000 (156000-204000)
22.Algae 8400(5400-13200) 1200 (500-2100)
23.Detritus 33500000 (32600000-34400000) 29600000 (27900000-31300000)
Table S1. Observed biomass and annual feeding rates in the Antarctic dry and wet tundra.
Mean dry (DM) biomass densities, feeding rates for the trophic groups, and their variablity (in parentheses) (Davis 1981). Representative species or taxa of the trophic
groups are (with numbers corresponding to the numbers of the trophic groups above): 1. Gamasellus racovitzai, 2. Coomansus gerlachei, 3. Macrobiotus furgicer, 4.
Eudorylaimus sp., 5. Aphelenchoides haguei, 6. Plectus antarcticus, 7. Cryptopygus antarcticus, 8. Monogononta, 9. Echiniscus capillatus, 10. Eupodes minutus, 11.
Ereynetes macquariensis, 12. Sarcodina, 13. Mastigophora, 14. Nanorchestes antarcticus, 15. Hypsibius dujardini, 16. Hypsibius alpinus, 17. Adineta, 18. other Bdelloidea,
21. Polytrichum alpestre and Chorisodontium aciphyllum (mosses in the dry tundra), Calliergon sarmentosum, Calliergidium austro-stramineum and Drepanocladus
uncinatus (mosses in the wet tundra), Cephaloziella varians and Barbilophozoia hatchery (liverworts).1 2 3 4 5 6 7 8 9 10 11 12 13 14 15 16 17 18 19 20
1
2
3
4 0.436(0.727)
5 0.0693(0.0299) 0.0297(0.0154) 0.0139(0.0114)
6 0.495(0.243) 0.218(0.125) 0.102(0.092)
7 0.94
8
9 0.188(0.259)
10 0.04
11 0.02
12 0.084(0.111)
13 0.0001
14
15 0.188(0.259)
16 0.188(0.259)
17 0.118(0.09)
18 0.188(0.08) 0.216(0.243)
19 0.359(0.319) 1 0.3 0.3 0.95 0.95
20 0.04(0.036) 1 0.465(0.26) 0.033 0.033 0.1 0.05
21 0.198(0.214) 0.33
22 0.0026(0.0014) 0.12(0.18) 0.333 0.005(0.0022) 0.9 0.95 0.05 1 1
23 0.2(0.215) 0.414(0.56) 0.33 0.05 1 1 1 1 1
Table S2. Feeding relations and diet proportions in the Antarctic dry and wet tundra.
The numbers in the margins correspond to the row numbers in Table S1, representing the trophic groups. The elements in each column are the proportions in the diet of
the consumer (referred to by the column number). The values in parentheses are the diet proportions in the wet tundra where they di er from the dry tundra. Note that
some groups and relations are absent in the Antarctic wet tundra. Details on the proportions of di erent animal, microbial, or plant prey types in the diets of carnivores
and omnivores were not always provided by Davis (1981). In that case speci c assumptions were made and tested for their e ect on system stability (for details see SI
Methods).Neutel & Thorne 10
System n s s  d  d  d  d
unscaled scaled  D0  0 symmetric asymmetric
Antarctic dry tundra 23 0.03679 0.03679 0.0368 0.03721 0.24617 1.06360
Antarctic wet tundra 18 0.25974 0.25974 0.2599 0.2603 0.21008 1.01726
Inferred- ux Antarctic dry tundra 23 0.08033 0.07825 0.07856 0.08142
Inferred  ux Antarctic wet tundra 18 0.24391 0.23693 0.239 0.2458
Central Plains Experimental Range 17 0.03548 0.03548 0.03548 0.03553 0.36561 1.62961
Horseshoe Bend-conventional tillagey 14 0.00149 0.00001 5x10 18 1x1016
Horseshoe Bend-no tillagey 14 0.00112 0.00001 2x10 17 1x1016
Lovinkhoeve-conventional farming 18 0.14607 0.14607 0.146 0.1455 0.26029 1.47651
Lovinkhoeve-integratedfarming 19 0.06116 0.06116 0.06116 0.06106 0.26665 1.44299
Kjettslinge-barley without fertiliser 18 0.00889 0.00889 0.00889 0.00948 0.30084 0.66803
Kjettslinge-barley with fertiliser 18 0.00965 0.00965 0.00965 0.00966 0.31930 0.75805
Schiermonnikoog 1i 8 0.00018 0.00018 0.00017 0.00020 0.08952 0.60712
Schiermonnikoog 1ii 12 0.00598 0.00598 0.00594 0.00874 0.14794 1.00416
Schiermonnikoog 1iii 8 0.00048 0.00048 0.00048 0.00054 0.07957 0.49517
Schiermonnikoog 1iv 8 0.00029 0.00029 0.00029 0.00033 0.07923 0.53868
Schiermonnikoog 2iy 14 0.27668 0.27668 0.2471 0.0133
Schiermonnikoog 2iiy 13 0.37399 0.37399 0.3154 0.03108
Schiermonnikoog 2iiiy 14 0.25891 0.25891 0.2346 0.01085
Schiermonnikoog 2ivy 14 0.13398 0.13398 0.1254 0.00838
Schiermonnikoog 3i 14 0.00921 0.00921 0.00915 0.00912 0.22390 1.23191
Schiermonnikoog 3ii 15 0.01257 0.01257 0.01256 0.01254 0.28043 1.42507
Schiermonnikoog 3iii 14 0.01067 0.01067 0.0106 0.00749 0.24168 1.21259
Schiermonnikoog 3iv 14 0.03531 0.03531 0.03374 0.01856 0.21839 1.22489
Schiermonnikoog 4i 14 0.31664 0.31664 0.3171 0.3191 0.27071 1.28723
Schiermonnikoog 4ii 16 0.13924 0.13924 0.1392 0.1388 0.30606 1.52168
Schiermonnikoog 4iii 17 0.22219 0.22219 0.2226 0.2255 0.32366 1.50409
Schiermonnikoog 4iv 15 0.20432 0.20432 0.2044 0.2053 0.30894 1.45803
Hulshorsterzand 1iy 10 0.00006 0.00004 0.00003 0.04372
Hulshorsterzand 1iiy 10 0.00009 0.00006 0.00005 0.04642
Hulshorsterzand 1iiiy 10 0.00002 0.00002 0.00001 0.02028
Hulshorsterzand 1ivy 9 0.00008 0.00004 0.00003 0.1162
Hulshorsterzand 2iy 13 0.3583 0.3583 0.3051 0.05027
Hulshorsterzand 2iiy 14 0.25007 0.25007 0.2226 0.0212
Hulshorsterzand 2iiiy 13 0.30856 0.30856 0.2685 0.04997
Hulshorsterzand 2ivy 14 0.28909 0.28909 0.2557 0.02637
Hulshorsterzand 3iy 15 0.23471 0.23471 0.2147 0.05939
Hulshorsterzand 3iiy 14 0.17713 0.17713 0.1668 0.03336
Hulshorsterzand 3iiiy 14 0.12328 0.12328 0.1185 0.01766
Hulshorsterzand 3ivy 14 0.23965 0.23965 0.2171 0.04198
Hulshorsterzand 4i 14 0.20374 0.20374 0.2046 0.212 0.29871 1.41952
Hulshorsterzand 4ii 14 0.41934 0.41934 0.4212 0.4291 0.28249 1.41262
Hulshorsterzand 4iii 16 0.45877 0.45877 0.4589 0.4593 0.30675 1.51759
Hulshorsterzand 4iv 15 0.28411 0.28411 0.2863 0.2984 0.30576 1.44353
Table S3. Ecosystem stability measurements of the Antarctic dry and wet tundra and
39 soil food webs.
System size n (number of trophic groups), minimum diagonal strength s before and after scaling,
maximum eigenvalue  d for the system with detritus  D0 , without detritus  0, and for the  0 matrices
where the predator-prey interaction strengths are parametrised from symmetric and asymmetric
intervals. Systems in which detritus interactions largely a ected  d are marked with a y in the table.Neutel & Thorne 11
The 39 soil food webs are from native and agricultural soils in the USA (Central Plains
Experimental Range, Colorado (Hunt et al. 1987) and Horseshoe Bend, Georgia (Hendrix et al.
1987)), Sweden (Kjettslinge (Andren et al. 1990)) and The Netherlands (Lovinkhoeve farm,
Marknesse (de Ruiter et al. 1993) and sand-dune successions on the Waddensea island of
Schiermonnikoog (Neutel et al. 2007) and on the Veluwe, central Netherlands (Hulshorsterzand)
(Neutel et al. 2007)). The Dutch succession series each represent four stages of early vegetation
succession ranging from bare soil to forest.
Stability s is measured as the multiplier of the diagonal elements (only those representing the
competition within the populations) of the community matrix for which the dominant eigenvalue lies
just below zero (Neutel et al. 2002). This was for almost all food webs exactly the same prior to (s
unscaled) and after scaling (s scaled) of the original community matrices. The inferred- ux Antarctic
dry and wet tundra showed a small dierence between scaled and unscaled s, and some of the most
stable webs, the Horseshoe Bend systems and Hulshorsterzand 1 systems, showed a relatively big
di erence, but very small in absolute value. The maximum eigenvalue  d closely approximated s
scaled.Neutel & Thorne 12
 
  
Step1:Description offeeding relations and 
material cycles 
Data:biomass, consumption rates, dietmatrix of
Antarctic dry and wettundra (2 webs) 
Presentation:Fig.1, Tables S1 and S2
Step2:Preparation ofAntarctic community 
matrices (Γ) 
Data:biomass, consumption rates, efficiencies 
and dietmatrix ofAntarctic dry and wettundra  (2 
webs)
Analyses: Normalisation ofJacobian matrices  
Step3:Preparation ofinferred-flux community matrices 
Data:biomass, efficiencies and dietmatrix ofAntarctic 
dryand wettundra and naturalturnoverrates from the
literature (2 webs) 
Analyses: Normalisation ofJacobian matrices  
Step 7: Comparison ofstability of webs with and 
withoutdetritus interactions 
Data:Γ0
D and  Γ0ofAntarctic dry and wettundra  
(2x2 matrices) and of39 soil food webs (2x39 
matrices) 
Analyses: Calculation ofstability (TableS3) and 
correlation (Fig.2), selection of21 soil food webs for
furtheranalysis 
Step4:Comparison ofAntarctic community 
matrices with inferred-flux counterparts 
Data:unscaled and scaled interaction strengths of
Antarctic dry and wettundra  (8 matrices) 
Analyses: Correlation ofinteraction strengths (Fig. 
S2) and calculation ofstability (Table S3, Fig. S3) 
Step 6:Preparation ofcommunity matrices forsetofsoil 
food webs  
Data:biomass, efficiencies, diet matrices and natural
turnoverrates for39 soil food webs  
Analyses: Inferring fluxes, calculation ofinteraction 
strengths and normalisation of Jacobian matrices  
Step 8: Identifying key feedbacks forstability 
Data:Γ0
D and polynomial coefficients ofΓ0of 
Antarctic dry and wettundra (2 x 2 matrices) and 
of21 soil food webs (21 matrices) 
Analyses: Correlation ofstability with polynomial 
coefficients (Fig.S5)
Step 5: Testing ofsensitivityto uncertainty in observations 
Data:Observed ranges in biomass and consumption rates 
ofAntarctic dry and wettundra, used to prepare observed-
flux and inferred flux matrices (2x2x106 sampled 
community matrices)   
Analyses:Calculation ofstability (Fig. S4) 
Step 9: Preparation ofcommunity matrices with synthetic 
parameterisations ofinteraction strengths 
Data:Sign structureofΓ0ofAntarctic dry and wettundra (2 
matrices) and of21 soil food webs (21 matrices), 
parameterised with elementvalues randomly drawn from 
symmetric and asymmetric intervals (2x 23 x 100 sampled 
community matrices) 
Step 10: Comparison ofempirical and synthetic 
parameterisations ofinteraction strengths 
Data:Γ0
D and polynomial coefficients and separatefeedbacks of
Γ0of theempirical matrices (25, see step 8) and thesampled 
synthetic community matrices (2 x 23 x 100) 
Analyses: Calculation of stability (Table S3) and correlation with 
polynomial coefficients (Fig. 3A), correlation ofstability with 
topological properties forthesynthetic parameterisations (Fig.3B
and C) and with maximum feedbackstrength fortheempirical 
parameterisations (Fig. 4). Feedbackspectra forthe three types of
parameterisation (Fig. 3D).    
Step 11: Comparison ofstability of
community matrices with empirical and 
synthetic parameterisations ofinteraction 
strengths 
Data:Γ0
D oftheobserved-flux Antarctic dry 
and wettundra and of21 soilfood webs (23 
matrices) and Γ0ofthe sampled synthetic
community matrices (2 x 23x 100) 
Analyses:Correlation ofstability (Fig. 5). 
 
 
 
      
 
Figure S1. Schematic of the analysis.Neutel & Thorne 13
a71a71a71
a71
a71
a71a71
a71a71
a71
a71a71a71
a71
a71
a71
a71
a71
a71a71a71
a71
a71
a71
a71
a71
a71
a71a71
a71a71
a71
a71
a71a71a71
a71
a71
a71
a71
a71
a71
a71
a71
a71a71a71
a71
a71
−10 −5 0 5 10
−10
−5
0
5
10
Antarctic Dry Tundra
a71
a71a71
a71a71a71a71a71a71
a71a71a71
a71
a71
a71
a71
a71
a71a71a71a71a71
a71
a71 a71a71a71
a71
a71
a71
a71a71a71a71a71 a71 a71
a71
a71
a71
a71
a71
Inf
erred−flux
Interaction Strength (l
o
g 10
year)
Interaction Strength (log10 year)
a71a71
a71
a71
a71a71
a71a71
a71a71
a71
a71
a71a71
a71
a71
a71
a71
a71
a71
a71a71
a71a71
a71
a71
a71a71
a71
a71a71a71
a71a71
a71
a71
−10 −5 0 5 10
Antarctic Wet Tundra
a71a71
a71
a71
a71
a71a71 a71a71
a71
a71
a71
a71
a71
a71
a71a71a71a71a71a71a71
a71a71
a71
a71
a71
a71
a71
a71
a71
a71
Interaction Strength (log10 year)
a71a71a71
a71
a71
a71a71
a71a71
a71
a71a71a71 a71
a71
a71
a71a71a71
a71
a71a71
a71
a71
a71
a71a71
a71a71
a71
a71
a71a71a71a71
a71
a71
a71
a71
a71
a71
a71a71a71
a71
a71
−10 −5 0 5 10
−10
−5
0
5
10
a71a71
a71a71
a71a71
a71
a71
a71a71a71a71
a71
a71
a71
a71
a71
a71a71
a71 a71a71a71a71a71
a71a71
a71
a71
a71
a71
a71
a71
a71
a71a71
a71a71
a71a71a71
a71a71
Inf
erred−flux
Interaction Strength (log
10
)
Interaction Strength (log10)
a71a71
a71
a71
a71a71
a71a71
a71a71
a71
a71
a71a71
a71
a71
a71
a71
a71
a71
a71
a71 a71
a71a71
a71
a71
a71
a71
a71a71a71
a71a71a71
a71
a71
−10 −5 0 5 10
a71a71
a71
a71
a71
a71a71a71a71
a71a71
a71
a71
a71
a71
a71 a71
a71 a71a71a71a71
a71a71a71
a71
a71
a71
a71
a71
a71
a71
a71
a71
a71
Interaction Strength (log10)
A
B
Figure S2. Interaction strengths of the Antarctic dry and wet tundra ecosystems and
their inferred- ux counterparts, before and after normalisation.
(A) Comparison of the elements of the Jacobian matrices (absolute values) calculated from the
independently measured  uxes with those calculated from inferred- uxes (dry: N=161,
R2 = 0:85; P < 1015; wet: N=125, R2 = 0:87; P < 1015) and (B) the same comparison withNeutel & Thorne 14
elements of the normalised matrices (dry: N=161, R2 = 0:87; P < 1015; wet: N=125,
R2 = 0:83; P < 1015). O -diagonal elements are the negative inter-speci c interaction strengths (red
open circles) and positive inter-speci c interaction strengths (blue open circles). Diagonal elements
are the negative intra-speci c strengths (black solid circles).Neutel & Thorne 15
a71
a71
0.0 0.1 0.2 0.3 0.4 0.5
0.0
0.1
0.2
0.3
0.4
0.5
Relative competition needed for stability (s)
λ d
a71
a71
Antarctic dry tundra
Antarctic wet tundra
Inferred−flux Antarctic dry tundra
Inferred−flux Antarctic wet tundra
Agricultural and native soils
Succesional−gradient soils
Figure S3. Vulnerability and the critical level of competition.
Relation between the maximum eigenvalue  d of the scaled matrices with zero intra-speci c
interaction of the populations and the relative competition s needed for stability (Neutel et al. 2002),
for the observed Antarctic dry and wet tundra, their derived counterparts, seven agricultural and
native soils (Hendrix et al. 1987; Hunt et al. 1987; Andren et al. 1990; de Ruiter et al. 1993; de
Ruiter et al. 1995) and 32 soils from two successional gradients (Neutel et al. 2007) (see Table S3)Neutel & Thorne 16
(N=43, R2 = 0:99; P < 1015).
The  gure shows that  d of the Antarctic webs, and most of the soil systems, had the same or
almost the same value as the critical intraspeci c competition level s. Interestingly, in some systems
 d does not exactly re ect the relative level of competition needed for stability. This showed an
impact of the  xed detritus self-damping. Although this deviation was fairly small, and  d was still
an indicator of the competition needed for stability, it pointed to a more important property. These
turned out to be also the systems in which detritus interactions largely a ected system vulnerability,
as shown by the di erence between  d of the whole system, with detritus interactions, and that of
the same system without detritus interactions (Fig. 2).Neutel & Thorne 17
Antarctic dry tundra
λd
Density
0.00 0.05 0.10 0.15 0.20
0
2
4
6
8
10
12
Antarctic wet tundra
λd
Density
0.0 0.1 0.2 0.3 0.4 0.5 0.6
0
1
2
3
4
Inferred−flux Antarctic dry tundra
λd
Density
0.00 0.10 0.20 0.30
0
1
2
3
4
5
6
7
Inferred−flux Antarctic wet tundra
λd
Density
0.0 0.1 0.2 0.3 0.4 0.5 0.6
0
1
2
3
4
Figure S4. Perturbation of biomass and feeding rates based on the observed variability.
To test the sensitivity of the Antarctic tundra systems to input parameters we sampled biomass and
feeding rates randomly from the observed ranges (Davis 1981) (see Table S1), estimated the
interaction strengths of these perturbed webs in the same way as for the observed webs, and then
calculated their vulnerability (top). We compared these perturbations to those of their inferred- ux
counterparts (below).Neutel & Thorne 18
For each parameter a normal distribution around the mean value (see Table S1) was selected with
the given range de ning a cut-o . The resulting frequency distributions of  d show the sensitivity of
the stability results for the mean biomass and feeding rate values (indicated by the red lines) to
perturbation, and were based on 106 iterations.Neutel & Thorne 19
a71
a71
0.0 0.1 0.2 0.3 0.4 0.5 0.6
0.0
0.1
0.2
0.3
0.4
0.5
λ d
3 a3
a2
Figure S5. Vulnerability and predator-prey feedbacks.
Relation between system vulnerability  d of the  D0 matrices and
3
r
ja3j
ja2j
where a2 and a3 are the
coe cients of the xn2 and xn3 terms respectively, in the characteristic polynomial of the  0
matrices, where n is the size of the system. For the legend see Figure S3. In this  gure we have have
also added (shown in black) the 18 soil food webs where detritus interactions a ected system
stability. Regression analysis without the detritus-in uenced webs: N=25, R2=0.84, P< 1010 (andNeutel & Thorne 20
including the detritus-in uenced webs: N=43, R2=0.47, P< 1006). Note that the systems that were
in uenced by detritus did not correlate well with 3
r
ja3j
ja2j
only because of the impact of detritus
feedbacks on stability. If detritus feedbacks were removed from these systems, the resulting
predatory-prey systems would have a  d that corresponded to 3
r
ja3j
ja2j
.Neutel & Thorne 21
References
Andren, Lindberg, T., Bostrm, U., Clarholm, M., Hansson, A.C., Johansson, G. et al. (1990)
Organic Carbon and Nitrogen Flows. Ecological Bulletins, 40, 85-126.
Bokhorst, S.F. (2007) Functioning of terrestrial ecosystems of the Maritime Antarctic in a warmer
climate. Dissertation. Faculty of Earth and Life Sciences, Free University of Amsterdam, The
Netherlands.
Davis, R.C. (1981) Structure and function of two Antarctic terrestrial moss communities. Ecol.
Monogr., 5, 125-143.
de Ruiter, P.C., van Veen, J.A., Moore, J.C., Brussaard, L. & Hunt, H.W. (1993) Calculation of
nitrogen mineralization in soil food webs. Plant Soil, 157, 263-273.
de Ruiter, P.C., Neutel, A.M. & Moore, J.C. (1995) Energetics, patterns of interaction strengths,
and stability in real ecosystems. Science, 269, 1257-1260.
Gerschgorin, S. (1931)  Uber die Abgrenzung der Eigenwerte einer Matrix. Izv. Akad. Nauk. USSR
Otd. Fiz.-Mat., 6, 749754.
Goddard, D.G. (1977a) Ecological studies on the terrestrial Acari of Signy Island, South Orkney
Islands, in the maritime Antarctic. Dissertation. University of Leicester, Leicester, England.
Goddard, D.G. (1977b) The Signy Island terrestrial reference sites. VI. Oxygen uptake of
Gamasellus racovitsai (Trouessart) (Acari: Mesostigmata). British Antarctic Survey Bulletin, 45,
1-11.
Goddard, D.G. (1977c) The Signy Island terrestrial reference sites. VIII. Oxygen uptake of some
Antarctic prostigmatid mites (Acari: Prostigmata). British Antarctic Survey Bulletin, 45, 101-115.
Heal, O.W. & MacLean, S.F. (1975) Comparative productivity in ecosystems - secondary
productivity. In Unifying concepts in Ecology. eds. Van Dobben, W.H. & Lowe-McConnell, R.H. Dr.
W. Junk, The Hague, Netherlands, pp. 89-108.Neutel & Thorne 22
Hendrix, P.F., Crossley Jr., D.A., Coleman, D.C., Parmelee, R.W. & Beare, M.H. (1987) Carbon
dynamics in soil microbes and fauna in conventional and no-tillage agroecosystems. INTECOL
Bulletin, 15, 59-63.
Hunt, H.W., Coleman, D.C., Ingham, E.R., Ingham, R.E., Elliot, E.T., Moore, J.C. et al. (1987)
The detrital food web in a shortgrass prairie. Biol. Fertil. Soils, 3, 57-68.
Jennings, P.G. (1975) The Signy Island terrestrial reference sites. V. Oxygen uptake of
Macrobiotus furciger J. Murray (Tardigrada). British Antarctic Survey Bulletin, 41 & 42, 161-168.
Jennings, P.G. (1976) Ecological studies on Antarctic tardigrades and rotifers. Dissertation.
University of Leicester, Leicester, England.
Levins, R. (1974) The qualitative analysis of partially speci ed systems Ann. N Y Acad. Sci., 231,
123-138.
Maslen, N.R. (1981) The Signy Island terrestrial reference sites. XII. Population ecology of the
nematodes with additions to the fauna. British Antarctic Survey Bulletin, 53, 57-75.
Neutel, A.M., Heesterbeek, J.A.P. & de Ruiter, P.C. (2002) Stability in real food webs: Weak links
in long loops. Science, 296, 1120-1123.
Neutel, A.M., Heesterbeek, J.A.P., van de Koppel, J., Hoenderboom, G., Vos, A., Kaldeway, C. et
al. (2007) Reconciling complexity with stability in naturally assembling food webs. Nature, 449,
599-602.
Smith, H.G. (1973a) The Signy Island terrestrial reference sites. II. The Protozoa. British
Antarctic Survey Bulletin, 33 & 34, 83-87.
Smith, H.G. (1973b) Studies on the terrestrial Protozoa of the maritime Antarctic. Dissertation.
University of Edinburgh, Edinburgh, Scotland.
Tilbrook, P.J. (1973) The Signy Island terrestrial reference sites. I. An introduction. British
Antarctic Survey Bulletin, 33 & 34, 65-76.Neutel & Thorne 23
Tilbrook, P.J. (1977) Energy  ow through a population of the collembolan Cryptopygus
antarcticus. In Adaptations within Antarctic ecosystems. Proceedings of the Third Scienti c
Committee for Antarctic Research (SCAR) Symposium on Antarctic Biology ed. Llano G. Gulf
Publishing Company, Houston, Texas, USA. pp. 935-946.
Wynn-Williams, D.D. (1979) Techniques used for studying terrestrial microbial ecology in the
maritime Antarctic. In Cold tolerant microbes in spoilage and the environment. eds. Russell A.D.
and Fuller D. Society for Applied Bacteriology Technical Series 13, Academic Press, London,
England. pp. 67-81.
